# Supplementary material for: Surgical Treatment Options for Renal Cell Carcinoma Metastases to the Pancreas—25 Years of Single-Center Experience
Source: Cancers (Basel). 2025 Dec 19;18(1):4. doi: 10.3390/cancers18010004 (PMC12785051; doi:10.3390/cancers18010004)
Supplement: Supplementary file 1 [file cancers-18-00004-s001.zip]

Archive with 1 entries (1 files):
- cancers-4033917-supplementary.pdf
